# Supplementary material for: A new high-resolution global topographic factor dataset calculated based on SRTM
Source: Sci Data. 2024 Jan 20;11:101. doi: 10.1038/s41597-024-02917-w (PMC10799908; doi:10.1038/s41597-024-02917-w)
Supplement: Supplementary file 2 — Supplementary Table 1 [file 41597_2024_2917_MOESM2_ESM.xlsx]

## Sheet: Sheet1
Suppmentary Table 1. Comparative experimental results of LS-factor calculated based on 1-arcsec SRTM and 3-arcsec MERIT.
Data	DEM	Min	Max	Mean	SD
N30E105	1-arcsec SRTM	0	62.24	2.64	3.78
	3-arcsec MERIT DEM	0	69.35	4.74	5.95
N30E106	1-arcsec SRTM	0	63.12	2.89	3.83
	3-arcsec MERIT DEM	0	140.08	5.58	8.68
N31E105	1-arcsec SRTM	0	64.78	4.11	4.67
	3-arcsec MERIT DEM	0	103.16	10.34	10.35
N31E106	1-arcsec SRTM	0	66.48	4.46	4.59
	3-arcsec MERIT DEM	0	140.24	11.84	12.72
N32E095	1-arcsec SRTM	0	70.15	4.96	5.82
	3-arcsec MERIT DEM	0	165.28	22.62	17.85
N32E096	1-arcsec SRTM	0	67.84	4.88	5.64
	3-arcsec MERIT DEM	0	157.22	22.12	17.95
N32E108	1-arcsec SRTM	0	68.23	5.39	6.32
	3-arcsec MERIT DEM	0	177.42	24.65	18.16
N32E109	1-arcsec SRTM	0	66.54	5.55	6.11
	3-arcsec MERIT DEM	0	134.67	23.3	16.51
N33E095	1-arcsec SRTM	0	68.57	4.62	5.54
	3-arcsec MERIT DEM	0	148.51	20.92	17.52
N33E096	1-arcsec SRTM	0	67.11	4.62	5.59
	3-arcsec MERIT DEM	0	147.64	22.42	19.31
N33E108	1-arcsec SRTM	0	72.35	6.54	7.15
	3-arcsec MERIT DEM	0	149.66	26.56	17.41
N33E109	1-arcsec SRTM	0	72.45	6.55	7.24
	3-arcsec MERIT DEM	0	156.83	24.9	17.19
N33E111	1-arcsec SRTM	0	75.29	5.22	6.78
	3-arcsec MERIT DEM	0	127.2	14.91	13.65
N33E112	1-arcsec SRTM	0	74.71	3.52	5.11
	3-arcsec MERIT DEM	0	123.15	8.45	11.78
N33E113	1-arcsec SRTM	0	64.83	1.82	3.06
	3-arcsec MERIT DEM	0	84.82	1.51	4.63
N33E114	1-arcsec SRTM	0	50.86	1.02	1.04
	3-arcsec MERIT DEM	0	55.08	1.08	1.08
N34E114	1-arcsec SRTM	0	45.26	1.04	1.03
	3-arcsec MERIT DEM	0	54.61	1.09	1.1
N34E115	1-arcsec SRTM	0	51.03	1.05	1.07
	3-arcsec MERIT DEM	0	55.42	1.09	1.09
N22E112	1-arcsec SRTM	0	72.33	5.24	5.22
	3-arcsec MERIT DEM	0	115.83	6.27	9.92
N23E110	1-arcsec SRTM	0	72.48	3.49	4.87
	3-arcsec MERIT DEM	0	149.01	7.44	9.98
N23E111	1-arcsec SRTM	0	68.26	4.01	5.09
	3-arcsec MERIT DEM	0	134.05	9.62	10.13
N23E112	1-arcsec SRTM	0	67.45	3.79	4.97
	3-arcsec MERIT DEM	0	113.69	8.71	10.89
N32E115	1-arcsec SRTM	0	39.45	0.89	0.67
	3-arcsec MERIT DEM	0	62.24	0.19	0.68
