# Supplementary material for: A new high-resolution global topographic factor dataset calculated based on SRTM
Source: Sci Data. 2024 Jan 20;11:101. doi: 10.1038/s41597-024-02917-w (PMC10799908; doi:10.1038/s41597-024-02917-w)
Supplement: Supplementary file 3 — Supplementary Table 2 [file 41597_2024_2917_MOESM3_ESM.xlsx]

## Sheet: Sheet1
Supplementary Table 2. Slope steepness, slope length, and LS-factor calculated based on SRTM-D, AW3D, and Copernicus respectively.
Samples	Items	DEM	Min	Max	Mean	SD	RMSE
N34E115	Slope steepness(°)	SRTM-D	0	32.09	1.47	1.23	1.48
		AW3D	0	46.98	2.62	2.66	2.5
		Copernicus	0	36.86	1.61	2.49	1.73
	Slope length(m)	SRTM-D	0	399.73	16.38	17.44	3.43
		AW3D	0	369.65	16.08	17.07	4.17
		Copernicus	0	322.47	16.91	15.09	3.84
	LS-factor	SRTM-D	0	24.04	0.17	0.29	0.67
		AW3D	0	31.27	0.56	0.76	1.25
		Copernicus	0	31.25	0.35	0.67	0.72
N32E115	Slope steepness(°)	SRTM-D	0	32.69	1.23	1.73	1.59
		AW3D	0	63.92	2.54	2.57	3.55
		Copernicus	0	48.23	2.13	3.19	1.56
	Slope length(m)	SRTM-D	0	1132.09	245.69	257.3	12.82
		AW3D	0	999.28	217.82	220.72	15.7
		Copernicus	0	1146.57	221.96	221.7	11.7
	LS-factor	SRTM-D	0	69.47	0.16	0.76	0.54
		AW3D	0	69.45	0.58	0.97	0.6
		Copernicus	0	67.95	0.57	1.2	0.8
N31E105	Slope steepness(°)	SRTM-D	0	69.38	13.19	7.9	5.32
		AW3D	0	75.97	13.89	8.88	6.2
		Copernicus	0	73.49	14.65	9.61	6.19
	Slope length(m)	SRTM-D	0	1378.24	160.27	103.88	14.11
		AW3D	0	1277.56	187.77	110.61	16.05
		Copernicus	0	1448.18	154.82	109.61	16.03
	LS-factor	SRTM-D	0	114	9.23	9.29	1.44
		AW3D	0	129.8	11.12	10.5	2.48
		Copernicus	0	111.81	10.9	10.65	1.49
N32E109	Slope steepness(°)	SRTM-D	0	71.88	18.94	9.02	5.59
		AW3D	0	76.63	28.11	11.66	6.57
		Copernicus	0	73.45	27.48	10.88	6.07
	Slope length(m)	SRTM-D	0	1399.57	224.2	193.51	17.15
		AW3D	0	1398.98	197.98	197.75	16.4
		Copernicus	0	1447.03	169.43	158.19	16.39
	LS-factor	SRTM-D	0	115.66	19.66	13.34	6.24
		AW3D	0	122.57	23.08	15.5	7.31
		Copernicus	0	115.92	19.76	13.9	6.29
N32E095	Slope steepness(°)	SRTM-D	0	82.15	17.54	9.86	6.78
		AW3D	0	78.73	21.52	11.05	5.39
		Copernicus	0	75.86	21.87	10.79	5.35
	Slope length(m)	SRTM-D	0	2288.76	178.97	179.98	5.11
		AW3D	0	1962.3	197.4	193.9	4.3
		Copernicus	0	1447.03	194.69	185.95	4.27
	LS-factor	SRTM-D	0	177.65	24.98	19.2	2.06
		AW3D	0	167.96	22.7	17.59	1.87
		Copernicus	0	174.71	18.52	15.22	1.86
