# Supplementary material for: A new high-resolution global topographic factor dataset calculated based on SRTM
Source: Sci Data. 2024 Jan 20;11:101. doi: 10.1038/s41597-024-02917-w (PMC10799908; doi:10.1038/s41597-024-02917-w)
Supplement: Supplementary file 4 — Supplementary Table 3 [file 41597_2024_2917_MOESM4_ESM.xlsx]

## Sheet: Sheet1
Supplementary Table 3. Comparison of slope steepness between LS-WPC and LS-PCS.
Samples	Methods	Min (°)	Max (°)	Mean (°)	SD
(a)	LS-WPC	0.1	49.75	1.67	2.15
	LS-PCS	0.1	46.63	2.22	2.42
(b)	LS-WPC	0.1	39.88	1.63	1.79
	LS-PCS	0.1	42.19	2.31	2.48
(c)	LS-WPC	0.1	53.66	0.79	1.51
	LS-PCS	0.1	55.53	1.23	2.14
(d)	LS-WPC	0.1	49.14	1.41	1.78
	LS-PCS	0.1	38.98	1.88	2.17
(e)	LS-WPC	0.1	56.23	7.3	6.17
	LS-PCS	0.1	59.56	6.36	5.31
(f)	LS-WPC	0.1	63.75	3.97	4.02
	LS-PCS	0.1	74.73	3.61	3.47
(g)	LS-WPC	0.1	56.68	4.1	4.62
	LS-PCS	0.1	59.16	3.84	3.93
(h)	LS-WPC	0.1	72.28	4.61	4.76
	LS-PCS	0.1	79.93	4.23	4.15
(i)	LS-WPC	0.1	67.21	4.52	4.75
	LS-PCS	0.1	66.72	3.45	3
(j)	LS-WPC	0.1	67.13	8.01	6.54
	LS-PCS	0.1	63.31	6.36	4.87
(k)	LS-WPC	0.1	63.82	6.37	5.72
	LS-PCS	0.1	52.33	4.96	3.97
(l)	LS-WPC	0.1	65.94	8.62	7.23
	LS-PCS	0.1	76.85	7.26	5.73
(m)	LS-WPC	0.1	73.97	22.79	11.2
	LS-PCS	0.1	75.29	18.84	9.68
(n)	LS-WPC	0.1	72.86	23.35	10.21
	LS-PCS	0.1	75.56	19.44	8.91
(o)	LS-WPC	0.1	70.75	23.02	11.09
	LS-PCS	0.1	75.09	18.72	9.11
(p)	LS-WPC	0.1	75.55	23.74	11.72
	LS-PCS	0.1	81.82	18.72	9.53
(q)	LS-WPC	0.1	85.63	28.29	14.54
	LS-PCS	0.1	87.89	27.05	14.41
(r)	LS-WPC	0.1	82.93	27.25	13.57
	LS-PCS	0.1	87.25	26.29	13.34
(s)	LS-WPC	0.1	84.97	27.46	12.55
	LS-PCS	0.1	87.3	26.72	12.43
(t)	LS-WPC	0.1	87.35	24.73	13.68
	LS-PCS	0.1	88.28	23.71	13.32
