# Supplementary material for: A new high-resolution global topographic factor dataset calculated based on SRTM
Source: Sci Data. 2024 Jan 20;11:101. doi: 10.1038/s41597-024-02917-w (PMC10799908; doi:10.1038/s41597-024-02917-w)
Supplement: Supplementary file 5 — Supplementary Table 4 [file 41597_2024_2917_MOESM5_ESM.xlsx]

## Sheet: Sheet1
Supplementary Table 4. Comparison of slope length between LS-WPC and LS-PCS.
Samples	Methods	Min (m)	Max (m)	Mean (m)	SD
(a)	LS-WPC	0	1093.45	22.08	36.78
	LS-PCS	0	1245.23	33.28	37.81
(b)	LS-WPC	0	593.25	17.98	23.31
	LS-PCS	0	565.43	30.62	26.7
(c)	LS-WPC	0	476.24	9.8	15.73
	LS-PCS	0	557.5	26.09	22.21
(d)	LS-WPC	0	841.74	16.92	23.27
	LS-PCS	0	788.43	30.79	29.36
(e)	LS-WPC	0	1010.1	50.1	54.66
	LS-PCS	0	945.55	55.7	50.22
(f)	LS-WPC	0	1071.19	40.73	49.97
	LS-PCS	0	1027.11	48.92	46.44
(g)	LS-WPC	0	1139.38	41.17	51.21
	LS-PCS	0	943.68	49.63	47.4
(h)	LS-WPC	0	1507.04	44.71	54.15
	LS-PCS	0	1159.77	52.07	49.61
(i)	LS-WPC	0	723.61	40.29	46.03
	LS-PCS	0	781.52	50.15	46.31
(j)	LS-WPC	0	1211.73	56.15	58.06
	LS-PCS	0	1062.51	64.88	57.66
(k)	LS-WPC	0	834.08	57.79	59.88
	LS-PCS	0	920.08	64.83	58.96
(l)	LS-WPC	0	1733.82	69.98	79.56
	LS-PCS	0	1710.78	75.69	75.13
(m)	LS-WPC	0	1409.59	90.76	89.38
	LS-PCS	0	1255	94.83	86.97
(n)	LS-WPC	0	1118.34	86.54	77.87
	LS-PCS	0	1119.48	90.65	77.27
(o)	LS-WPC	0	1002.35	84.46	75.52
	LS-PCS	0	1043.8	88.08	75.21
(p)	LS-WPC	0	1273.36	82.61	78.61
	LS-PCS	0	1385.63	87.04	77.86
(q)	LS-WPC	0	3911.29	170.39	222.75
	LS-PCS	0	3862.26	158.72	184.17
(r)	LS-WPC	0	3449.54	182.88	235.72
	LS-PCS	0	3523.42	157.69	185.22
(s)	LS-WPC	0	3813.31	188.66	241.72
	LS-PCS	0	4942.37	174.84	202.33
(t)	LS-WPC	0	3204.07	156.16	202.54
	LS-PCS	0	3365.85	152.29	174.62
