# Supplementary material for: A new high-resolution global topographic factor dataset calculated based on SRTM
Source: Sci Data. 2024 Jan 20;11:101. doi: 10.1038/s41597-024-02917-w (PMC10799908; doi:10.1038/s41597-024-02917-w)
Supplement: Supplementary file 6 — Supplementary Table 5 [file 41597_2024_2917_MOESM6_ESM.xlsx]

## Sheet: Sheet1
Supplementary Table 5. Comparison of LS-factor between LS-WPC and LS-PCS.
Samples	Methods	Min	Max	Mean	SD
(a)	LS-WPC	0	58.43	0.53	1.48
	LS-PCS	0	64.61	0.66	1.36
(b)	LS-WPC	0	46.55	0.38	0.77
	LS-PCS	0	47.89	0.59	0.91
(c)	LS-WPC	0	36.85	0.15	0.37
	LS-PCS	0	35.99	0.27	0.44
(d)	LS-WPC	0	55.62	0.33	0.78
	LS-PCS	0	49.31	0.5	0.89
(e)	LS-WPC	0	78.72	3.62	4.93
	LS-PCS	0	71.01	3.18	4.45
(f)	LS-WPC	0	74.01	1.51	2.66
	LS-PCS	0	85.44	1.4	2.43
(g)	LS-WPC	0	80.71	1.63	3.17
	LS-PCS	0	70.39	1.59	2.96
(h)	LS-WPC	0	82.04	1.91	3.46
	LS-PCS	0	70.71	1.79	3.22
(i)	LS-WPC	0	58.61	1.53	2.39
	LS-PCS	0	61.02	1.31	1.87
(j)	LS-WPC	0	77.18	3.7	4.8
	LS-PCS	0	73.14	3.34	4.32
(k)	LS-WPC	0	64.28	2.66	3.76
	LS-PCS	0	57.31	2.38	3.28
(l)	LS-WPC	0	99.11	4.49	6
	LS-PCS	0	100.05	4.34	5.7
(m)	LS-WPC	0	106.42	15.53	12.17
	LS-PCS	0	101.2	13.65	11.18
(n)	LS-WPC	0	91.6	15.96	11.56
	LS-PCS	0	105.8	14.23	10.72
(o)	LS-WPC	0	85.07	13.54	10.44
	LS-PCS	0	90.84	15.19	11.55
(p)	LS-WPC	0	90.88	14.66	11.38
	LS-PCS	0	107.49	13.09	10.58
(q)	LS-WPC	0	146.02	20.84	18.16
	LS-PCS	0	147.68	22.25	19.02
(r)	LS-WPC	0	138.43	21.65	18.31
	LS-PCS	0	144.23	20.5	17.61
(s)	LS-WPC	0	140.66	21.05	17.38
	LS-PCS	0	139.83	22.31	18.12
(t)	LS-WPC	0	139.03	18.3	16.62
	LS-PCS	0	143.48	19.13	17.36
