# Supplementary material for: A new high-resolution global topographic factor dataset calculated based on SRTM
Source: Sci Data. 2024 Jan 20;11:101. doi: 10.1038/s41597-024-02917-w (PMC10799908; doi:10.1038/s41597-024-02917-w)
Supplement: Supplementary file 7 — Supplementary Table 6 [file 41597_2024_2917_MOESM7_ESM.xlsx]

## Sheet: Sheet1
Supplementary Table 6. Difference between LS-WPC and LS-PCS results in real terrain areas.
Samples	Items	Methods	SD	AD	R2
Flat region	Slope steepness(°)	LS-WPC	6.74	5.52	0.85
		LS-PCS	9.12	6.07	0.82
	Slope length(m)	LS-WPC	42.64	32.11	0.72
		LS-PCS	51.33	35.98	0.69
	LS-factor	LS-WPC	8.56	6.24	0.82
		LS-PCS	8.91	6.73	0.81
Basin region	Slope steepness(°)	LS-WPC	7.26	4.86	0.85
		LS-PCS	7.87	5.52	0.81
	Slope length(m)	LS-WPC	44.63	24.37	0.79
		LS-PCS	44.32	29.78	0.76
	LS-factor	LS-WPC	7.27	4.33	0.82
		LS-PCS	7.77	5.12	0.81
Hill region	Slope steepness(°)	LS-WPC	6.35	3.35	0.83
		LS-PCS	6.44	4.36	0.83
	Slope length(m)	LS-WPC	39.56	19.76	0.74
		LS-PCS	37.87	19.24	0.73
	LS-factor	LS-WPC	5.64	3.62	0.83
		LS-PCS	6.18	3.87	0.82
Mountain region	Slope steepness(°)	LS-WPC	7.67	5.23	0.83
		LS-PCS	8.04	5.15	0.81
	Slope length(m)	LS-WPC	47.28	36.73	0.77
		LS-PCS	55.94	42.37	0.7
	LS-factor	LS-WPC	7.29	5.27	0.83
		LS-PCS	8.04	5.57	0.81
Plateau region	Slope steepness(°)	LS-WPC	8.66	7.46	0.83
		LS-PCS	9.27	6.57	0.82
	Slope length(m)	LS-WPC	65.78	38.87	0.73
		LS-PCS	62.28	34.57	0.66
	LS-factor	LS-WPC	8.63	7.63	0.84
		LS-PCS	9.17	6.08	0.78
