# Supplementary material for: A new high-resolution global topographic factor dataset calculated based on SRTM
Source: Sci Data. 2024 Jan 20;11:101. doi: 10.1038/s41597-024-02917-w (PMC10799908; doi:10.1038/s41597-024-02917-w)
Supplement: Supplementary file 8 — Supplementary Table 7 [file 41597_2024_2917_MOESM8_ESM.xlsx]

## Sheet: Sheet1
Supplementary Table 7. LS-factor statistics per country of Europe.
Country/Distinct		Mean	Min	Max	SD	Coefficient of variation
Caspian Sea		0.02	0	69.25	0.1	5
Netherlands		0.13	0	17.17	0.5	3.85
Estonia		0.32	0	50.6	0.69	2.16
Belarus		0.39	0	59.41	0.7	1.79
Latvia		0.45	0	45.39	0.87	1.93
Lithuania		0.47	0	48.38	1.03	2.19
Denmark		0.56	0	75.02	1.04	1.86
Finland		1.08	0	173.65	2.56	2.37
Poland		1.12	0	165.76	3.47	3.1
British Indian Ocean Territory		0.67	0	7.3	0.8	1.19
Hungary		1.51	0	114.26	4.08	2.7
Ukraine		1.65	0	178.23	4.81	2.92
Belgium		1.77	0	116.15	3.89	2.2
Sweden		3.11	0	266.31	6.86	2.21
Malta		3.65	0	74.64	4.82	1.32
Germany		2.99	0	222.4	6.76	2.26
Moldova		3.48	0	131.7	4.46	1.28
Ireland		3.41	0	181.85	7.35	2.16
Czech Republic		4.31	0	135.64	6.93	1.61
Vatican		4.05	0	15.3	3.45	0.85
Russian Federation		4.81	0	319.17	10.63	2.21
United Kingdom		5.16	0	197.28	9.82	1.9
Luxembourg		5.28	0	107.25	7.56	1.43
France		5.69	0	289.2	12.28	2.16
Portugal		5.83	0	177.14	9.12	1.56
Croatia		6.18	0	195.01	11.09	1.79
Iceland		8.32	0	267.35	15.7	1.89
Romania		7.47	0	215.79	11.78	1.58
Spain		7.82	0	228.04	8.53	1.09
Bulgaria		8.13	0	191.72	11.95	1.47
Svalbard and Jan Mayen		8.95	0	283.72	15.68	1.75
Serbia		8.5	0	204.58	12.43	1.46
Slovakia		9.35	0	161.32	12.63	1.35
San Marino		10.44	0	70.6	8.68	0.83
Norway		12.89	0	304.78	18.69	1.45
Bosnia and Herzegovina		12.87	0	217.53	15.72	1.22
Italy		13.46	0	322.36	18.97	1.41
Greece		13.79	0	223.1	16.54	1.2
Slovenia		9.53	0	161.32	12.63	1.33
The Former Yugoslav Republic of Macedonia		15.03	0	198.34	16.59	1.1
Montenegro		17.41	0	243.66	19.39	1.11
Albania		18.99	0	225.28	19.92	1.05
Austria		19.71	0	280.46	23.53	1.19
Gibraltar		19.64	0	98.58	21.58	1.1
Switzerland		25.08	0	283.25	27.52	1.1
French Southern Territories		16.82	0	284.23	20.87	1.24
Liechtenstein		28.76	0	211.71	28.71	1
Monaco		32.92	0	201.92	23	0.7
South Georgia and The South Sandwich Islands		22.76	0	256.18	24.39	1.07
Andorra		35.91	0	185.89	23.41	0.65
Faroe Islands		26.12	0	253.63	22.45	0.86
