# Supplementary material for: A new high-resolution global topographic factor dataset calculated based on SRTM
Source: Sci Data. 2024 Jan 20;11:101. doi: 10.1038/s41597-024-02917-w (PMC10799908; doi:10.1038/s41597-024-02917-w)
Supplement: Supplementary file 9 — Supplementary Table 8 [file 41597_2024_2917_MOESM9_ESM.xlsx]

## Sheet: Sheet1
Supplementary Table 8. LS-factor statistics per country of Asia.
Country/Distinct		Mean	Min	Max	SD	Coefficient of variation
Bhutan		38.12	0	306.09	26.2	0.69
Nepal		30.34	0	314.55	28.05	0.92
Tajikistan		27.56	0	284.62	26.64	0.97
Kyrgyzstan		15.16	0	324.56	17.72	1.17
Georgia		20.7	0	259.2	22.92	1.11
Christmas Island		8.79	0	118.84	12.74	1.45
Republic of Korea		12.35	0	147.47	12.94	1.05
Laos		9.32	0	206.32	11.24	1.21
Japan		13.36	0	220.53	15.31	1.15
Armenia		13.82	0	208.13	16.29	1.18
Afghanistan		8.57	0	285.67	13.87	1.62
Lebanon		13.63	0.03	225.75	15.87	1.16
East Timor		13.3	0	201.56	14.29	1.07
Democratic People's Republic of Korea		15.88	0	158	14.87	0.94
Myanmar		12.07	0	239.06	16.84	1.4
Vietnam		11.27	0	246.86	15.85	1.41
Turkey		11.35	0	272.31	14.95	1.32
Philippines		10.74	0	215.03	14.66	1.36
China		10.63	0	327.02	17.01	1.6
Yemen		6.95	0	226.01	12.32	1.77
Pakistan		9.45	0	325.95	19.81	2.1
Malaysia		9.19	0	246.06	12.87	1.4
Azerbaijan		8.75	0	218.54	15.06	1.72
Indonesia		8.18	0	285.6	14.05	1.72
Cyprus		7.74	0	153.84	10.97	1.42
Iran		6.79	0	282.62	12.84	1.89
Thailand		5.68	0	197.66	10.82	1.9
India		4.99	0	322.78	13.58	2.72
Mongolia		5.04	0	267.67	10.06	2
Srilanka		4.28	0	221.57	10.16	2.37
Israel		4.6	0	168.46	7.98	1.73
Brunei		4.04	0	119.31	8.47	2.1
Area Under Dispute		3.95	0	35.69	4.28	1.08
Oman		2.71	0	232.45	8.74	3.23
Cambodia		2.28	0	188.63	6.8	2.98
Jordan		1.4	0	193.11	4.54	3.23
Uzbekistan		2.12	0	232.1	8.25	3.89
Saudi Arabia		2.27	0	194.12	6.9	3.04
Iraq		1.54	0	261.73	6.66	4.32
The Syrian Arab Republic		1.5	0	175.62	4.83	3.22
The United Arab Emirates		1.29	0	188.82	5.27	4.09
Kazakhstan		1.29	0	260.78	5.71	4.43
Singapore		1	0	42.06	1.83	1.83
Turkmenistan		0.59	0	188.19	2.51	4.25
Bangladesh		0.84	0	133.04	4.01	4.77
Maldives		0.4	0	5.04	0.46	1.15
Bahrain		0.33	0	26.98	0.63	1.9
Qatar		0.19	0	21.53	0.38	2
Kuwait		0.19	0	37.31	0.31	1.63
