# Supplementary material for: A new high-resolution global topographic factor dataset calculated based on SRTM
Source: Sci Data. 2024 Jan 20;11:101. doi: 10.1038/s41597-024-02917-w (PMC10799908; doi:10.1038/s41597-024-02917-w)
Supplement: Supplementary file 10 — Supplementary Table 9 [file 41597_2024_2917_MOESM10_ESM.xlsx]

## Sheet: Sheet1
Supplementary Table 9. LS-factor statistics per country of North America.
Country/Distinct		Mean	Min	Max	SD	Coefficient of variation
The British Virgin Islands		13.86	0	93.33	15.92	1.15
Turks and Caicos Islands		0.32	0	19.86	0.63	1.97
Dominica		19.28	0	150.29	16.43	0.85
Montserrat		17.09	0	129.01	14.96	0.88
Saint Kitts and Nevis		11.38	0	109.2	13.25	1.16
Honduras		12.45	0	203.64	14.42	1.16
Haiti		12.37	0	287.17	15.59	1.26
Grenada		11.18	0	93.16	10.64	0.95
Costa Rica		10.76	0	230.39	14.94	1.39
Martinique		10.83	0	157.41	12.03	1.11
Saint Lucia		12.38	0	133.77	12.09	0.98
Guatemala		9.82	0	268.49	15.46	1.57
Panama		9.79	0	197.91	13.18	1.35
Jamaica		8.78	0	168.21	12.94	1.47
The Republic of El Salvador		8.92	0	176.25	11.8	1.32
The Dominican Republic		8.45	0	222.56	13.42	1.59
Mexico		8.15	0	264.92	13.63	1.67
Puerto Rico		8.01	0	130.71	10.7	1.34
The United States Virgin Islands		9.05	0	84.26	11.17	1.23
Saint Vincent and The Grenadines		15.64	0	137.25	13.46	0.86
Guadeloupe		7.41	0	186.4	11.58	1.56
United States		5.94	0	353.97	12.54	2.11
Canada		5.23	0	341.41	12.76	2.44
Nicaragua		4.89	0	159.03	8.79	1.8
Trinidad and Tobago		4.74	0	133.84	9.54	2.01
Barbados		2.58	0	55.81	4.23	1.64
Belize		3.72	0	152.43	8.23	2.21
Greenland		3.76	0	425.54	12.41	3.3
Saint Pierre and Miquelon		4.03	0	109.1	6.49	1.61
Antigua and Barbuda		3.25	0	87.09	6.93	2.13
Cuba		2.57	0	181.88	7.35	2.86
Netherlands Antilles		3.11	0	159.83	7.18	2.31
Aruba		1.67	0	39.98	2.8	1.68
Anguilla		1.47	0.03	33.87	1.76	1.91
Bahamas		0.17	0	25.09	0.44	2.59
Cayman Islands		0.23	0	37.72	0.8	3.48
T		0.04	0	123.12	0.59	14.75
