# Supplementary material for: A new high-resolution global topographic factor dataset calculated based on SRTM
Source: Sci Data. 2024 Jan 20;11:101. doi: 10.1038/s41597-024-02917-w (PMC10799908; doi:10.1038/s41597-024-02917-w)
Supplement: Supplementary file 11 — Supplementary Table 10 [file 41597_2024_2917_MOESM11_ESM.xlsx]

## Sheet: Sheet1
Supplementary Table 10. LS-factor statistics per country of South America.
Country/Distinct		Mean	Min	Max	SD	Coefficient of variation
Chile		16.93	0	292.71	22.47	1.33
Peru		12.58	0	313.24	19.67	1.56
Ecuador		11.99	0	252.97	17.46	1.46
Colombia		7.04	0	282.3	14.61	2.08
Bolivia		4.28	0	292.61	10.17	2.37
Falkland Islands Malvinas		4.38	0	136.26	7.34	1.68
Venezuela		5.39	0	304.39	11.73	2.17
French Guiana		3.64	0	114.87	5.35	1.47
Argentina		3.59	0	299.2	10.48	2.92
Guyana		3.2	0	255.01	7.37	2.3
Suriname		3.07	0	168.69	6.27	2.04
Brazil		2.92	0	219.15	6.18	2.12
Uruguay		1.1	0	94.2	1.84	1.67
Paraguay		0.59	0	106.76	1.87	3.17
