# Supplementary material for: A new high-resolution global topographic factor dataset calculated based on SRTM
Source: Sci Data. 2024 Jan 20;11:101. doi: 10.1038/s41597-024-02917-w (PMC10799908; doi:10.1038/s41597-024-02917-w)
Supplement: Supplementary file 12 — Supplementary Table 11 [file 41597_2024_2917_MOESM12_ESM.xlsx]

## Sheet: Sheet1
Supplementary Table 11. LS-factor statistics per country of Africa.
Country/Distinct		Mean	Min	Max	SD	Coefficient of variation
Madeira		27.01	0	217.09	23.24	0.86
Reunion		20.89	0	265.89	25.33	1.21
Seychelles		15.73	0	131.2	16.44	1.05
Lesotho		17.79	0	197.38	15.7	0.88
Comoros		17.24	0	213.65	18.58	1.08
Sao Tome and Principe		16.63	0	211.15	17.75	1.07
Canarias		15.24	0	321.54	17.86	1.17
Cape Verde		13.94	0	196.86	17.98	1.29
Rwanda		11.22	0	182.77	12.42	1.11
Mayotte		10.54	0	82.97	9.68	0.92
Burundi		9.47	0	192.09	11.16	1.18
Eritrea		8.13	0	217.01	13.71	1.69
Swaziland		7.38	0	142.54	9.84	1.33
Morocco		6.79	0	219.81	11.86	1.75
Ethiopia		6.62	0	250.61	11.96	1.81
Djibouti		5.76	0	197.18	10.6	1.84
Madagascar		6.14	0	223.95	9.59	1.56
Equatorial Guinea		5.8	0	280.5	9.82	1.69
Mauritius		4.93	0	136.48	9.78	1.98
Gabon		4.38	0	129.17	6.82	1.56
Guinea		4.22	0	224.15	7.7	1.82
South Africa		4.03	0	247.78	8.87	2.2
Cameroon		3.99	0	225.91	7.9	1.98
Sierra Leone		3.57	0	162.46	7.01	1.96
Malawi		3.55	0	204.6	7.83	2.21
Tanzania		2.99	0	211.24	7.08	2.37
Uganda		2.76	0	213.69	7.05	2.55
Democratic Republic of the Congo		2.68	0	283.34	5.62	2.1
Congo		2.61	0	159.4	5.39	2.07
Liberia		2.48	0	139.83	4.79	1.93
Zimbabwe		2.36	0	193.25	5.68	2.41
Kenya		2.3	0	218.92	6.63	2.88
Angola		2.28	0	201.35	5.42	2.38
Namibia		1.93	0	245.36	5.92	3.07
Togo		1.96	0	165.44	5.22	2.66
Tunisia		1.84	0	140.98	4.59	2.49
Mozambique		1.85	0	210.12	5.15	2.78
Algeria		1.71	0	202.95	5.2	3.04
Cote d'ivoire		1.58	0	144.15	3.37	2.13
Ghana		1.51	0	141.47	3.81	2.52
Nigeria		1.51	0	177.78	4.94	3.27
Somalia		1.46	0	229.96	5.42	3.71
Egypt		1.38	0	175.31	4.65	3.37
Zambia		1.34	0	163.56	4.03	3.01
Central African Republic		1.29	0	123.52	2.34	1.81
Chad		1.08	0	198.61	4.5	4.17
Sudan		0.84	0	194.57	3.7	4.4
Benin		0.79	0	143.33	1.87	2.37
Libya		0.69	0	153.32	2.5	3.62
South Sudan		0.68	0	208.11	3.35	4.93
Niger		0.61	0	180.76	2.46	4.03
Guinea Bissau		0.63	0	60.14	1.34	2.13
Mali		0.44	0	193.09	1.93	4.39
Burkina Faso		0.42	0	136.57	1.08	2.57
Mauritania		0.38	0	155.5	1.76	4.63
Western Sahara		0.38	0	96.34	1.41	3.71
Gambia		0.31	0	28.88	0.56	1.81
Senegal		0.29	0	106.12	1.08	3.72
Botswana		0.17	0	107.8	0.87	5.12
