# Supplementary material for: A new high-resolution global topographic factor dataset calculated based on SRTM
Source: Sci Data. 2024 Jan 20;11:101. doi: 10.1038/s41597-024-02917-w (PMC10799908; doi:10.1038/s41597-024-02917-w)
Supplement: Supplementary file 13 — Supplementary Table 12 [file 41597_2024_2917_MOESM13_ESM.xlsx]

## Sheet: Sheet1
Supplementary Table 12. LS-factor statistics per country of Oceania.
Country/Distinct		Mean	Min	Max	SD	Coefficient of variation
New Zealand		16.44	0	272.71	20.97	1.27
Papua New Guinea		11.84	0	250.32	17.5	1.47
New Caledonia		14.76	0	211.89	16.52	1.12
Solomon Islands		13.61	0	191.33	15.51	1.14
Vanuatu		11.83	0	214.22	15.02	1.27
Fiji		11.18	0	156.73	12.01	1.07
Norfolk Island		6.52	0	85.91	8.66	1.33
Australia		1.21	0	178.21	4.36	3.6
Cocos keeling Islands		0.89	0	12.85	1.42	1.6
